# Supplementary material for: Enhanced Antibacterial Activity of Echinacea angustifolia Extract against Multidrug-Resistant Klebsiella pneumoniae through Niosome Encapsulation
Source: Nanomaterials (Basel). 2021 Jun 15;11(6):1573. doi: 10.3390/nano11061573 (PMC8232788; doi:10.3390/nano11061573)
Supplement: Supplementary file 1 [file nanomaterials-11-01573-s001.zip]

Archive with 1 entries (1 files):
- nanomaterials-1214515-supplementary.pdf
